# Supplementary material for: Novel Salinity-Tolerant Third-Generation Hybrid Rice Developed via CRISPR/Cas9-Mediated Gene Editing
Source: Int J Mol Sci. 2023 Apr 28;24(9):8025. doi: 10.3390/ijms24098025 (PMC10179023; doi:10.3390/ijms24098025)
Supplement: Supplementary file 1 [file ijms-24-08025-s001.zip]

Archive with 1 entries (1 files):
- ijms-2276414-supplementary.pdf
